# Supplementary material for: The Association between Oxidative Balance Score and Urinary Levels of 8-Hydroxydeoxyguanosine among Japanese Adults
Source: Nutrients. 2023 Oct 26;15(21):4533. doi: 10.3390/nu15214533 (PMC10647214; doi:10.3390/nu15214533)
Supplement: Supplementary file 1 [file nutrients-15-04533-s001.zip]

Archive with 1 entries (1 files):
- nutrients-2688074-supplementary.pdf
